# Supplementary material for: Direct genome-scale screening of Gluconobacter oxydans B58 for rare earth element bioleaching
Source: Commun Biol. 2025 Apr 30;8:682. doi: 10.1038/s42003-025-08061-4 (PMC12041372; doi:10.1038/s42003-025-08061-4)
Supplement: Supplementary file 4 — Supplementary Data 2 [file 42003_2025_8061_MOESM4_ESM.xlsx]

## Sheet: 2
Supplementary Data 2. Characterization of Synthetic Monazite Species used in this study.
