# Supplementary material for: Direct genome-scale screening of Gluconobacter oxydans B58 for rare earth element bioleaching
Source: Commun Biol. 2025 Apr 30;8:682. doi: 10.1038/s42003-025-08061-4 (PMC12041372; doi:10.1038/s42003-025-08061-4)
Supplement: Supplementary file 5 — Supplementary Data 3 [file 42003_2025_8061_MOESM5_ESM.xlsx]

## Sheet: 3A
Supplementary Data 3A. Absorbance Data collected through preliminary survey of G. oxydans B58 Quality-Controlled Whole Genome Knockout Collection with Mon1.
Replicate 1
Plate Number	A1	C1	E1	G1	B2	D2	F2	H2	A3	C3	E3	G3	B4	D4	F4	H4	A5	C5	E5	G5	B6	D6	F6	H6	A7	C7	E7	G7	B8	D8	F8	H8	A9	C9	E9	G9	B10	D10	F10	H10	A11	C11	E11	G11	B12	D12	F12	H12
1	0.311	0.307	0.311	0.354	0.302	0.319	0.285	0.293	0.298	0.285	0.351	0.296	0.31	0.287	0.325	0.27	0.266	0.287	0.313	0.325	0.326	0.251	0.326	0.321	0.329	0.268	0.32	0.245	0.332	0.296	0.297	0.335	0.289	0.257	0.256	0.282	0.329	0.295	0.281	0.297	0.297	0.317	0.336	0.319	0.279	0.323	0.29	0.318
2	0.046	0.322	0.315	0.327	0.305	0.34	0.274	0.337	0.291	0.322	0.348	0.361	0.336	0.304	0.318	0.34	0.307	0.324	0.378	0.343	0.346	0.295	0.352	0.305	0.296	0.315	0.348	0.351	0.293	0.364	0.363	0.278	0.31	0.356	0.352	0.311	0.363	0.342	0.331	0.317	0.302	0.356	0.344	0.311	0.301	0.293	0.298	0.303
3	0.352	0.343	0.325	0.284	0.302	0.327	0.334	0.297	0.276	0.278	0.308	0.291	0.38	0.3	0.279	0.334	0.368	0.327	0.32	0.315	0.311	0.346	0.344	0.314	0.284	0.321	0.328	0.328	0.333	0.337	0.321	0.293	0.309	0.318	0.047	0.292	0.329	0.301	0.317	0.056	0.281	0.341	0.314	0.265	0.291	0.293	0.334	0.334
4	0.319	0.272	0.307	0.354	0.32	0.344	0.315	0.309	0.322	0.359	0.307	0.332	0.326	0.311	0.309	0.354	0.305	0.27	0.325	0.282	0.328	0.334	0.285	0.047	0.294	0.343	0.296	0.322	0.329	0.048	0.302	0.312	0.283	0.318	0.298	0.301	0.31	0.303	0.285	0.314	0.289	0.314	0.3	0.305	0.385	0.328	0.333	0.304
5	0.3	0.274	0.288	0.301	0.257	0.046	0.229	0.294	0.289	0.276	0.316	0.259	0.32	0.301	0.261	0.328	0.26	0.304	0.3	0.299	0.3	0.287	0.35	0.279	0.293	0.338	0.299	0.286	0.31	0.322	0.28	0.274	0.271	0.305	0.336	0.25	0.328	0.284	0.274	0.285	0.286	0.289	0.321	0.047	0.304	0.299	0.276	0.29
6	0.318	0.321	0.324	0.301	0.298	0.296	0.298	0.342	0.33	0.317	0.315	0.307	0.309	0.325	0.254	0.282	0.336	0.325	0.309	0.317	0.308	0.324	0.256	0.316	0.251	0.328	0.3	0.31	0.333	0.33	0.305	0.328	0.337	0.333	0.326	0.332	0.355	0.327	0.324	0.294	0.342	0.349	0.296	0.33	0.319	0.329	0.345	0.325
7	0.321	0.307	0.325	0.287	0.322	0.308	0.336	0.287	0.286	0.26	0.308	0.298	0.321	0.306	0.314	0.284	0.338	0.303	0.33	0.312	0.048	0.322	0.337	0.302	0.316	0.271	0.304	0.302	0.315	0.295	0.323	0.277	0.298	0.341	0.268	0.331	0.319	0.29	0.302	0.286	0.333	0.322	0.296	0.287	0.302	0.315	0.304	0.326
8	0.331	0.317	0.312	0.339	0.322	0.048	0.308	0.313	0.312	0.317	0.298	0.305	0.302	0.311	0.298	0.311	0.344	0.331	0.304	0.298	0.333	0.302	0.317	0.212	0.323	0.305	0.295	0.29	0.289	0.315	0.047	0.283	0.311	0.344	0.323	0.299	0.325	0.311	0.325	0.308	0.341	0.294	0.325	0.284	0.326	0.309	0.327	0.297
9	0.327	0.255	0.326	0.34	0.302	0.321	0.303	0.315	0.303	0.301	0.33	0.323	0.374	0.33	0.307	0.323	0.342	0.319	0.319	0.26	0.293	0.374	0.306	0.052	0.326	0.313	0.249	0.306	0.3	0.311	0.295	0.334	0.317	0.302	0.336	0.289	0.296	0.332	0.296	0.332	0.295	0.309	0.317	0.324	0.325	0.305	0.315	0.299
10	0.282	0.287	0.28	0.293	0.293	0.307	0.256	0.307	0.299	0.29	0.231	0.316	0.285	0.314	0.27	0.305	0.298	0.303	0.282	0.28	0.295	0.285	0.272	0.304	0.268	0.284	0.285	0.28	0.274	0.29	0.28	0.283	0.269	0.282	0.278	0.279	0.3	0.313	0.294	0.269	0.304	0.306	0.28	0.297	0.31	0.278	0.309	0.289
11	0.268	0.313	0.264	0.317	0.327	0.297	0.31	0.254	0.277	0.313	0.28	0.3	0.294	0.286	0.305	0.318	0.295	0.297	0.303	0.293	0.317	0.283	0.297	0.319	0.307	0.307	0.276	0.278	0.311	0.358	0.051	0.298	0.318	0.316	0.325	0.336	0.345	0.304	0.339	0.324	0.305	0.325	0.304	0.324	0.309	0.325	0.301	0.327
12	0.346	0.32	0.351	0.321	0.365	0.328	0.328	0.327	0.314	0.313	0.312	0.335	0.304	0.323	0.363	0.305	0.328	0.328	0.303	0.336	0.322	0.349	0.329	0.316	0.299	0.32	0.287	0.287	0.318	0.338	0.318	0.294	0.338	0.346	0.315	0.314	0.302	0.302	0.277	0.282	0.313	0.308	0.315	0.323	0.291	0.295	0.322	0.272
13	0.333	0.28	0.293	0.338	0.331	0.29	0.329	0.302	0.298	0.319	0.323	0.282	0.343	0.311	0.284	0.321	0.323	0.308	0.293	0.308	0.317	0.327	0.288	0.328	0.328	0.321	0.304	0.326	0.326	0.304	0.295	0.325	0.335	0.304	0.31	0.327	0.354	0.301	0.311	0.317	0.333	0.318	0.305	0.308	0.295	0.325	0.309	0.205
14	0.322	0.346	0.296	0.317	0.308	0.305	0.333	0.337	0.344	0.306	0.305	0.318	0.308	0.315	0.305	0.316	0.336	0.298	0.299	0.311	0.313	0.312	0.323	0.32	0.26	0.258	0.33	0.319	0.324	0.275	0.27	0.287	0.288	0.327	0.316	0.252	0.312	0.306	0.297	0.308	0.297	0.317	0.317	0.292	0.283	0.3	0.3	0.287
15	0.258	0.286	0.309	0.311	0.287	0.267	0.284	0.294	0.275	0.311	0.307	0.273	0.321	0.218	0.274	0.256	0.312	0.287	0.294	0.32	0.298	0.275	0.315	0.291	0.284	0.292	0.301	0.267	0.278	0.272	0.283	0.267	0.266	0.3	0.316	0.303	0.321	0.334	0.282	0.306	0.24	0.292	0.307	0.281	0.294	0.292	0.315	0.319
16	0.247	0.23	0.206	0.281	0.269	0.294	0.267	0.298	0.278	0.279	0.276	0.282	0.258	0.303	0.289	0.271	0.245	0.321	0.31	0.278	0.29	0.331	0.256	0.255	0.259	0.307	0.314	0.323	0.273	0.313	0.316	0.252	0.27	0.332	0.317	0.284	0.275	0.316	0.311	0.285	0.27	0.291	0.307	0.288	0.277	0.241	0.267	0.25
17	0.314	0.332	0.271	0.3	0.333	0.326	0.313	0.285	0.303	0.342	0.304	0.312	0.32	0.319	0.318	0.313	0.269	0.323	0.326	0.322	0.311	0.319	0.328	0.314	0.316	0.338	0.343	0.321	0.339	0.343	0.319	0.303	0.249	0.308	0.35	0.332	0.32	0.32	0.325	0.301	0.313	0.312	0.32	0.301	0.294	0.312	0.254	0.289
18	0.392	0.297	0.329	0.322	0.289	0.296	0.279	0.334	0.308	0.297	0.239	0.308	0.286	0.342	0.233	0.3	0.306	0.27	0.27	0.353	0.286	0.258	0.365	0.276	0.321	0.259	0.34	0.292	0.315	0.286	0.338	0.341	0.377	0.316	0.25	0.296	0.298	0.351	0.229	0.29	0.329	0.315	0.279	0.352	0.328	0.37	0.288	0.361
19	0.317	0.312	0.306	0.313	0.321	0.309	0.318	0.313	0.352	0.293	0.319	0.317	0.283	0.277	0.292	0.288	0.325	0.299	0.284	0.304	0.295	0.312	0.306	0.289	0.304	0.289	0.279	0.306	0.309	0.317	0.327	0.287	0.304	0.313	0.291	0.308	0.318	0.308	0.305	0.301	0.298	0.329	0.337	0.291	0.281	0.329	0.305	0.303
20	0.318	0.294	0.296	0.326	0.308	0.335	0.28	0.316	0.304	0.284	0.295	0.343	0.313	0.304	0.321	0.313	0.29	0.316	0.29	0.311	0.287	0.321	0.304	0.308	0.275	0.354	0.319	0.31	0.282	0.279	0.282	0.276	0.317	0.28	0.323	0.324	0.307	0.318	0.332	0.3	0.321	0.311	0.3	0.329	0.282	0.298	0.294	0.298
21	0.314	0.287	0.305	0.327	0.283	0.282	0.323	0.299	0.285	0.301	0.301	0.296	0.287	0.309	0.304	0.301	0.324	0.31	0.295	0.299	0.275	0.306	0.325	0.315	0.308	0.327	0.304	0.308	0.305	0.322	0.301	0.284	0.314	0.045	0.323	0.336	0.321	0.306	0.294	0.308	0.276	0.301	0.294	0.307	0.284	0.28	0.314	0.288
22	0.334	0.282	0.274	0.279	0.312	0.295	0.295	0.274	0.242	0.304	0.291	0.294	0.299	0.291	0.294	0.272	0.272	0.296	0.287	0.296	0.304	0.045	0.281	0.272	0.313	0.282	0.286	0.285	0.304	0.306	0.285	0.281	0.278	0.291	0.298	0.291	0.294	0.293	0.267	0.299	0.299	0.297	0.286	0.29	0.235	0.311	0.284	0.319
23	0.302	0.294	0.293	0.307	0.319	0.286	0.287	0.266	0.276	0.292	0.249	0.281	0.265	0.303	0.288	0.256	0.253	0.267	0.286	0.301	0.284	0.314	0.31	0.317	0.308	0.288	0.296	0.302	0.271	0.289	0.316	0.302	0.29	0.258	0.287	0.315	0.291	0.289	0.3	0.278	0.266	0.292	0.311	0.283	0.287	0.298	0.269	0.3
24	0.277	0.336	0.3	0.299	0.268	0.286	0.277	0.272	0.286	0.275	0.281	0.28	0.29	0.292	0.267	0.297	0.306	0.337	0.298	0.261	0.297	0.29	0.285	0.309	0.27	0.327	0.221	0.313	0.262	0.314	0.296	0.279	0.261	0.274	0.273	0.297	0.313	0.314	0.294	0.288	0.259	0.304	0.267	0.307	0.293	0.289	0.279	0.27
25	0.325	0.333	0.311	0.299	0.328	0.297	0.311	0.293	0.303	0.308	0.326	0.323	0.262	0.304	0.281	0.311	0.286	0.266	0.269	0.266	0.287	0.278	0.281	0.335	0.318	0.285	0.301	0.283	0.314	0.312	0.279	0.29	0.283	0.289	0.311	0.29	0.265	0.3	0.261	0.288	0.258	0.298	0.291	0.258	0.279	0.282	0.264	0.276
26	0.328	0.331	0.321	0.317	0.329	0.306	0.285	0.316	0.328	0.293	0.31	0.291	0.32	0.326	0.307	0.275	0.33	0.266	0.3	0.329	0.279	0.331	0.324	0.315	0.25	0.324	0.289	0.313	0.301	0.327	0.292	0.29	0.325	0.301	0.27	0.295	0.253	0.301	0.285	0.307	0.273	0.292	0.297	0.313	0.297	0.309	0.292	0.232
27	0.3	0.312	0.326	0.299	0.299	0.262	0.297	0.328	0.275	0.282	0.333	0.3	0.242	0.32	0.296	0.291	0.285	0.31	0.246	0.302	0.314	0.295	0.33	0.309	0.293	0.332	0.34	0.297	0.303	0.312	0.29	0.321	0.325	0.309	0.291	0.293	0.285	0.335	0.294	0.311	0.311	0.303	0.303	0.293	0.339	0.291	0.286	0.292
28	0.293	0.307	0.265	0.286	0.326	0.312	0.342	0.324	0.268	0.278	0.297	0.284	0.293	0.263	0.294	0.253	0.178	0.282	0.349	0.271	0.274	0.28	0.244	0.251	0.217	0.21	0.324	0.292	0.25	0.269	0.293	0.288	0.273	0.295	0.271	0.236	0.31	0.289	0.31	0.222	0.218	0.238	0.259	0.304	0.265	0.249	0.266	0.27
29	0.315	0.323	0.323	0.326	0.307	0.271	0.295	0.312	0.311	0.303	0.309	0.317	0.295	0.274	0.314	0.298	0.316	0.299	0.274	0.302	0.314	0.292	0.316	0.31	0.301	0.281	0.295	0.321	0.323	0.332	0.295	0.317	0.302	0.303	0.342	0.3	0.319	0.31	0.311	0.306	0.297	0.285	0.32	0.325	0.295	0.306	0.317	0.313
30	0.322	0.312	0.337	0.331	0.335	0.311	0.324	0.306	0.321	0.317	0.324	0.306	0.299	0.299	0.318	0.306	0.306	0.31	0.321	0.312	0.291	0.301	0.311	0.325	0.338	0.315	0.312	0.315	0.286	0.32	0.048	0.312	0.306	0.318	0.317	0.311	0.303	0.306	0.329	0.277	0.322	0.309	0.333	0.305	0.297	0.309	0.301	0.308
31	0.307	0.293	0.336	0.326	0.33	0.329	0.318	0.314	0.319	0.318	0.247	0.3	0.286	0.319	0.302	0.285	0.305	0.3	0.311	0.323	0.316	0.283	0.318	0.319	0.325	0.304	0.307	0.32	0.323	0.296	0.294	0.313	0.304	0.323	0.309	0.323	0.333	0.321	0.294	0.312	0.324	0.318	0.303	0.317	0.304	0.285	0.313	0.311
32	0.326	0.314	0.302	0.323	0.288	0.292	0.294	0.313	0.285	0.303	0.33	0.049	0.265	0.307	0.296	0.294	0.278	0.324	0.319	0.308	0.322	0.311	0.298	0.285	0.274	0.312	0.292	0.303	0.291	0.29	0.321	0.292	0.321	0.313	0.294	0.308	0.321	0.32	0.32	0.312	0.321	0.286	0.321	0.296	0.32	0.307	0.321	0.31
33	0.315	0.299	0.306	0.295	0.256	0.295	0.301	0.277	0.285	0.28	0.316	0.293	0.292	0.325	0.296	0.286	0.287	0.302	0.282	0.296	0.285	0.317	0.299	0.294	0.294	0.269	0.275	0.291	0.307	0.289	0.296	0.298	0.306	0.299	0.289	0.286	0.284	0.294	0.288	0.283	0.283	0.291	0.302	0.302	0.284	0.314	0.28	0.302
34	0.297	0.297	0.289	0.308	0.289	0.294	0.3	0.264	0.265	0.292	0.291	0.297	0.302	0.31	0.299	0.272	0.302	0.292	0.292	0.294	0.281	0.299	0.292	0.307	0.271	0.271	0.281	0.29	0.278	0.306	0.286	0.271	0.284	0.314	0.284	0.256	0.275	0.254	0.325	0.282	0.292	0.308	0.313	0.288	0.315	0.307	0.289	0.308
36	0.303	0.329	0.31	0.3	0.292	0.316	0.285	0.299	0.306	0.304	0.297	0.291	0.302	0.3	0.295	0.316	0.285	0.305	0.287	0.274	0.317	0.312	0.3	0.31	0.289	0.314	0.291	0.313	0.304	0.278	0.292	0.318	0.284	0.297	0.311	0.296	0.307	0.327	0.303	0.315	0.287	0.316	0.239	0.354	0.302	0.282	0.279	0.302
37	0.315	0.31	0.304	0.296	0.318	0.308	0.31	0.308	0.304	0.139	0.295	0.328	0.301	0.31	0.325	0.3	0.3	0.298	0.285	0.324	0.32	0.293	0.302	0.3	0.312	0.292	0.309	0.287	0.311	0.282	0.3	0.289	0.298	0.277	0.295	0.3	0.325	0.315	0.283	0.3	0.276	0.308	0.302	0.292	0.315	0.298	0.321	0.314
38	0.325	0.332	0.337	0.352	0.313	0.33	0.342	0.348	0.324	0.303	0.329	0.308	0.332	0.362	0.053	0.331	0.295	0.313	0.336	0.325	0.332	0.338	0.267	0.33	0.31	0.312	0.325	0.314	0.327	0.317	0.352	0.34	0.311	0.342	0.314	0.316	0.354	0.333	0.336	0.334	0.338	0.335	0.338	0.334	0.336	0.328	0.344	0.364
39	0.381	0.32	0.328	0.333	0.335	0.351	0.35	0.352	0.362	0.388	0.336	0.347	0.3	0.364	0.329	0.346	0.32	0.354	0.357	0.34	0.338	0.293	0.33	0.324	0.355	0.313	0.36	0.365	0.323	0.343	0.302	0.345	0.37	0.344	0.36	0.274	0.317	0.332	0.345	0.324	0.367	0.334	0.369	0.373	0.335	0.311	0.341	0.337
40	0.351	0.321	0.314	0.337	0.342	0.303	0.319	0.337	0.328	0.34	0.338	0.344	0.306	0.36	0.314	0.363	0.345	0.314	0.38	0.347	0.342	0.289	0.288	0.353	0.324	0.364	0.316	0.347	0.341	0.346	0.305	0.302	0.335	0.325	0.362	0.319	0.324	0.335	0.354	0.301	0.333	0.341	0.326	0.309	0.338	0.318	0.313	0.324
41	0.369	0.345	0.354	0.336	0.27	0.304	0.342	0.322	0.067	0.377	0.345	0.334	0.355	0.333	0.321	0.317	0.27	0.321	0.361	0.349	0.315	0.327	0.316	0.304	0.326	0.335	0.348	0.325	0.347	0.323	0.326	0.318	0.326	0.324	0.334	0.308	0.352	0.301	0.316	0.381	0.329	0.352	0.344	0.351	0.321	0.322	0.324	0.324
42	0.353	0.342	0.371	0.356	0.339	0.33	0.349	0.366	0.348	0.343	0.333	0.294	0.329	0.346	0.299	0.376	0.355	0.365	0.35	0.356	0.332	0.343	0.337	0.363	0.322	0.36	0.33	0.344	0.342	0.339	0.317	0.298	0.308	0.361	0.306	0.377	0.361	0.325	0.334	0.353	0.3	0.354	0.324	0.373	0.352	0.346	0.311	0.34
43	0.348	0.351	0.354	0.331	0.329	0.342	0.328	0.347	0.343	0.29	0.319	0.311	0.338	0.301	0.32	0.297	0.323	0.318	0.316	0.344	0.344	0.319	0.344	0.326	0.355	0.324	0.302	0.323	0.331	0.33	0.314	0.324	0.317	0.333	0.327	0.334	0.332	0.339	0.314	0.368	0.328	0.329	0.327	0.3	0.306	0.342	0.353	0.044
44	0.366	0.333	0.052	0.06	0.347	0.051	0.059	0.047	0.358	0.356	0.046	0.048	0.341	0.064	0.046	0.051	0.339	0.301	0.045	0.045	0.345	0.065	0.05	0.054	0.355	0.363	0.069	0.046	0.35	0.353	0.045	0.047	0.341	0.356	0.046	0.338	0.358	0.045	0.045	0.047	0.333	0.047	0.046	0.045	0.336	0.046	0.061	0.079
45	0.352	0.36	0.33	0.353	0.363	0.349	0.357	0.226	0.361	0.369	0.375	0.349	0.344	0.354	0.337	0.329	0.349	0.341	0.328	0.36	0.316	0.345	0.341	0.341	0.327	0.305	0.348	0.352	0.325	0.332	0.348	0.361	0.329	0.323	0.313	0.364	0.348	0.348	0.35	0.348	0.333	0.339	0.361	0.34	0.351	0.323	0.046	0.322
46	0.319	0.316	0.308	0.333	0.322	0.321	0.324	0.352	0.332	0.3	0.33	0.327	0.317	0.319	0.327	0.327	0.323	0.314	0.307	0.357	0.304	0.327	0.337	0.302	0.316	0.323	0.312	0.321	0.301	0.321	0.317	0.35	0.046	0.316	0.329	0.335	0.333	0.302	0.326	0.344	0.31	0.311	0.341	0.305	0.303	0.346	0.315	0.317
47	0.342	0.343	0.334	0.354	0.344	0.327	0.338	0.389	0.326	0.331	0.339	0.35	0.297	0.304	0.331	0.341	0.334	0.332	0.355	0.327	0.332	0.337	0.345	0.332	0.328	0.338	0.342	0.354	0.346	0.321	0.338	0.349	0.354	0.332	0.341	0.356	0.333	0.335	0.376	0.344	0.337	0.337	0.347	0.34	0.305	0.362	0.338	0.366
48	0.363	0.338	0.326	0.347	0.36	0.328	0.323	0.339	0.34	0.318	0.344	0.348	0.323	0.317	0.325	0.323	0.335	0.306	0.362	0.331	0.339	0.321	0.324	0.355	0.348	0.348	0.34	0.349	0.3	0.334	0.336	0.35	0.31	0.341	0.335	0.343	0.335	0.332	0.344	0.343	0.346	0.326	0.361	0.333	0.326	0.345	0.318	0.319
49	0.312	0.358	0.361	0.343	0.33	0.335	0.34	0.328	0.286	0.333	0.336	0.36	0.346	0.315	0.356	0.316	0.316	0.337	0.32	0.331	0.344	0.327	0.319	0.324	0.329	0.349	0.357	0.357	0.297	0.356	0.331	0.33	0.344	0.322	0.328	0.334	0.349	0.25	0.349	0.344	0.376	0.346	0.337	0.351	0.386	0.331	0.335	0.358
50	0.327	0.335	0.332	0.341	0.303	0.325	0.317	0.328	0.048	0.28	0.333	0.323	0.323	0.323	0.313	0.313	0.32	0.3	0.322	0.305	0.3	0.325	0.3	0.322	0.348	0.312	0.309	0.268	0.338	0.282	0.355	0.32	0.319	0.341	0.343	0.294	0.342	0.312	0.32	0.337	0.331	0.311	0.33	0.251	0.367	0.324	0.324	0.312
51	0.32	0.298	0.283	0.264	0.329	0.294	0.301	0.307	0.316	0.315	0.324	0.32	0.299	0.286	0.31	0.314	0.316	0.321	0.297	0.29	0.297	0.308	0.285	0.299	0.295	0.303	0.322	0.322	0.294	0.313	0.289	0.316	0.275	0.295	0.296	0.321	0.298	0.298	0.292	0.29	0.288	0.305	0.299	0.264	0.291	0.308	0.307	0.304
52	0.317	0.285	0.283	0.308	0.306	0.299	0.281	0.057	0.324	0.318	0.313	0.312	0.296	0.284	0.318	0.348	0.048	0.329	0.322	0.32	0.309	0.322	0.264	0.324	0.301	0.312	0.293	0.341	0.29	0.325	0.059	0.294	0.331	0.311	0.298	0.313	0.343	0.332	0.05	0.307	0.282	0.3	0.307	0.304	0.272	0.311	0.325	0.058
53	0.32	0.331	0.336	0.314	0.305	0.327	0.305	0.322	0.329	0.32	0.326	0.309	0.332	0.317	0.312	0.305	0.308	0.301	0.326	0.266	0.306	0.319	0.306	0.325	0.326	0.301	0.351	0.33	0.325	0.289	0.336	0.333	0.322	0.32	0.302	0.318	0.31	0.325	0.316	0.366	0.048	0.329	0.369	0.332	0.33	0.333	0.353	0.324
54	0.326	0.305	0.046	0.05	0.306	0.307	0.301	0.3	0.313	0.318	0.351	0.328	0.305	0.309	0.321	0.289	0.291	0.31	0.298	0.323	0.306	0.289	0.309	0.313	0.327	0.336	0.297	0.064	0.3	0.316	0.299	0.327	0.341	0.289	0.326	0.301	0.324	0.298	0.295	0.33	0.306	0.294	0.274	0.298	0.296	0.305	0.318	0.326
55	0.334	0.05	0.286	0.321	0.269	0.307	0.302	0.322	0.29	0.309	0.299	0.332	0.291	0.057	0.308	0.278	0.296	0.338	0.34	0.304	0.347	0.087	0.305	0.289	0.313	0.328	0.322	0.314	0.307	0.333	0.31	0.324	0.306	0.056	0.309	0.316	0.298	0.318	0.319	0.319	0.376	0.299	0.326	0.344	0.049	0.32	0.35	0.362
56	0.377	0.328	0.363	0.346	0.313	0.312	0.311	0.332	0.311	0.287	0.337	0.316	0.336	0.33	0.331	0.315	0.322	0.052	0.316	0.346	0.297	0.3	0.304	0.326	0.248	0.337	0.343	0.332	0.328	0.306	0.325	0.342	0.3	0.319	0.321	0.29	0.332	0.326	0.314	0.323	0.311	0.313	0.328	0.31	0.302	0.311	0.321	0.327
57	0.391	0.331	0.334	0.315	0.298	0.346	0.327	0.329	0.327	0.301	0.319	0.329	0.057	0.34	0.339	0.055	0.049	0.331	0.344	0.317	0.329	0.301	0.333	0.318	0.33	0.313	0.322	0.346	0.312	0.307	0.334	0.346	0.3	0.318	0.328	0.313	0.299	0.342	0.326	0.332	0.315	0.314	0.313	0.322	0.31	0.345	0.317	0.313
Replicate 2
Plate Number	A1	C1	E1	G1	B2	D2	F2	H2	A3	C3	E3	G3	B4	D4	F4	H4	A5	C5	E5	G5	B6	D6	F6	H6	A7	C7	E7	G7	B8	D8	F8	H8	A9	C9	E9	G9	B10	D10	F10	H10	A11	C11	E11	G11	B12	D12	F12	H12
1	0.353	0.336	0.314	0.301	0.293	0.306	0.324	0.298	0.344	0.349	0.28	0.335	0.362	0.373	0.337	0.297	0.273	0.337	0.318	0.339	0.331	0.367	0.324	0.308	0.363	0.335	0.289	0.354	0.283	0.266	0.304	0.322	0.317	0.344	0.362	0.302	0.351	0.318	0.27	0.327	0.368	0.335	0.295	0.321	0.284	0.329	0.353	0.357
2	0.323	0.171	0.311	0.199	0.31	0.34	0.309	0.297	0.205	0.336	0.295	0.312	0.296	0.325	0.259	0.312	0.297	0.3	0.332	0.328	0.318	0.309	0.33	0.282	0.342	0.321	0.382	0.318	0.324	0.331	0.257	0.298	0.311	0.3	0.332	0.317	0.318	0.314	0.289	0.288	0.278	0.326	0.275	0.296	0.297	0.321	0.27	0.316
3	0.31	0.332	0.317	0.321	0.35	0.289	0.348	0.309	0.335	0.369	0.373	0.336	0.331	0.377	0.33	0.326	0.328	0.354	0.293	0.324	0.356	0.325	0.337	0.343	0.318	0.353	0.317	0.331	0.332	0.358	0.341	0.309	0.322	0.35	0.055	0.331	0.305	0.356	0.332	0.049	0.32	0.305	0.331	0.354	0.355	0.341	0.326	0.331
4	0.339	0.246	0.257	0.297	0.28	0.309	0.28	0.32	0.322	0.338	0.298	0.347	0.337	0.299	0.288	0.307	0.299	0.309	0.352	0.334	0.297	0.333	0.316	0.05	0.338	0.294	0.327	0.297	0.341	0.296	0.289	0.255	0.314	0.354	0.351	0.309	0.327	0.31	0.31	0.32	0.304	0.292	0.307	0.319	0.291	0.29	0.275	0.323
5	0.309	0.308	0.297	0.293	0.338	0.05	0.322	0.319	0.326	0.329	0.401	0.285	0.259	0.3	0.319	0.294	0.337	0.308	0.317	0.292	0.347	0.326	0.33	0.283	0.321	0.327	0.346	0.304	0.32	0.308	0.321	0.323	0.29	0.29	0.357	0.329	0.327	0.321	0.296	0.341	0.311	0.34	0.299	0.321	0.281	0.403	0.29	0.29
6	0.344	0.331	0.323	0.338	0.306	0.359	0.313	0.333	0.313	0.316	0.318	0.306	0.303	0.33	0.312	0.309	0.336	0.335	0.319	0.346	0.342	0.283	0.351	0.339	0.346	0.329	0.352	0.336	0.322	0.298	0.327	0.335	0.334	0.296	0.331	0.33	0.311	0.319	0.307	0.312	0.316	0.302	0.27	0.293	0.257	0.331	0.283	0.313
7	0.319	0.329	0.303	0.298	0.311	0.293	0.233	0.296	0.269	0.326	0.333	0.329	0.308	0.296	0.308	0.225	0.334	0.305	0.295	0.317	0.074	0.299	0.315	0.263	0.322	0.329	0.298	0.324	0.331	0.313	0.314	0.284	0.371	0.334	0.347	0.302	0.333	0.314	0.305	0.315	0.318	0.305	0.318	0.314	0.308	0.32	0.329	0.325
8	0.325	0.315	0.322	0.274	0.28	0.056	0.257	0.261	0.305	0.259	0.279	0.295	0.272	0.29	0.296	0.313	0.262	0.27	0.287	0.295	0.297	0.292	0.303	0.177	0.264	0.262	0.268	0.287	0.253	0.288	0.052	0.289	0.255	0.28	0.289	0.293	0.273	0.296	0.289	0.262	0.275	0.267	0.292	0.281	0.271	0.262	0.267	0.258
9	0.327	0.255	0.326	0.34	0.302	0.321	0.303	0.315	0.303	0.301	0.33	0.323	0.374	0.33	0.307	0.323	0.342	0.319	0.319	0.26	0.293	0.374	0.306	0.052	0.326	0.313	0.249	0.306	0.3	0.311	0.295	0.334	0.317	0.302	0.336	0.289	0.296	0.332	0.296	0.332	0.295	0.309	0.317	0.324	0.325	0.305	0.315	0.299
10	0.282	0.287	0.28	0.293	0.293	0.307	0.256	0.307	0.299	0.29	0.231	0.316	0.285	0.314	0.27	0.305	0.298	0.303	0.282	0.28	0.295	0.285	0.272	0.304	0.268	0.284	0.285	0.28	0.274	0.29	0.28	0.283	0.269	0.282	0.278	0.279	0.3	0.313	0.294	0.269	0.304	0.306	0.28	0.297	0.31	0.278	0.309	0.289
11	0.268	0.313	0.264	0.317	0.327	0.297	0.31	0.254	0.277	0.313	0.28	0.3	0.294	0.286	0.305	0.318	0.295	0.297	0.303	0.293	0.317	0.283	0.297	0.319	0.307	0.307	0.276	0.278	0.311	0.358	0.051	0.298	0.318	0.316	0.325	0.336	0.345	0.304	0.339	0.324	0.305	0.325	0.304	0.324	0.309	0.325	0.301	0.327
12	0.346	0.32	0.351	0.321	0.365	0.328	0.328	0.327	0.314	0.313	0.312	0.335	0.304	0.323	0.363	0.305	0.328	0.328	0.303	0.336	0.322	0.349	0.329	0.316	0.299	0.32	0.287	0.287	0.318	0.338	0.318	0.294	0.338	0.346	0.315	0.314	0.302	0.302	0.277	0.282	0.313	0.308	0.315	0.323	0.291	0.295	0.322	0.272
13	0.333	0.28	0.293	0.338	0.331	0.29	0.329	0.302	0.298	0.319	0.323	0.282	0.343	0.311	0.284	0.321	0.323	0.308	0.293	0.308	0.317	0.327	0.288	0.328	0.328	0.321	0.304	0.326	0.326	0.304	0.295	0.325	0.335	0.304	0.31	0.327	0.354	0.301	0.311	0.317	0.333	0.318	0.305	0.308	0.295	0.325	0.309	0.205
14	0.322	0.346	0.296	0.317	0.308	0.305	0.333	0.337	0.344	0.306	0.305	0.318	0.308	0.315	0.305	0.316	0.336	0.298	0.299	0.311	0.313	0.312	0.323	0.32	0.26	0.258	0.33	0.319	0.324	0.275	0.27	0.287	0.288	0.327	0.316	0.252	0.312	0.306	0.297	0.308	0.297	0.317	0.317	0.292	0.283	0.3	0.3	0.287
15	0.258	0.286	0.309	0.311	0.287	0.267	0.284	0.294	0.275	0.311	0.307	0.273	0.321	0.218	0.274	0.256	0.312	0.287	0.294	0.32	0.298	0.275	0.315	0.291	0.284	0.292	0.301	0.267	0.278	0.272	0.283	0.267	0.266	0.3	0.316	0.303	0.321	0.334	0.282	0.306	0.24	0.292	0.307	0.281	0.294	0.292	0.315	0.319
16	0.247	0.23	0.206	0.281	0.269	0.294	0.267	0.298	0.278	0.279	0.276	0.282	0.258	0.303	0.289	0.271	0.245	0.321	0.31	0.278	0.29	0.331	0.256	0.255	0.259	0.307	0.314	0.323	0.273	0.313	0.316	0.252	0.27	0.332	0.317	0.284	0.275	0.316	0.311	0.285	0.27	0.291	0.307	0.288	0.277	0.241	0.267	0.25
17	0.314	0.332	0.271	0.3	0.333	0.326	0.313	0.285	0.303	0.342	0.304	0.312	0.32	0.319	0.318	0.313	0.269	0.323	0.326	0.322	0.311	0.319	0.328	0.314	0.316	0.338	0.343	0.321	0.339	0.343	0.319	0.303	0.249	0.308	0.35	0.332	0.32	0.32	0.325	0.301	0.313	0.312	0.32	0.301	0.294	0.312	0.254	0.289
18	0.392	0.297	0.329	0.322	0.289	0.296	0.279	0.334	0.308	0.297	0.239	0.308	0.286	0.342	0.233	0.3	0.306	0.27	0.27	0.353	0.286	0.258	0.365	0.276	0.321	0.259	0.34	0.292	0.315	0.286	0.338	0.341	0.377	0.316	0.25	0.296	0.298	0.351	0.229	0.29	0.329	0.315	0.279	0.352	0.328	0.37	0.288	0.361
19	0.317	0.312	0.306	0.313	0.321	0.309	0.318	0.313	0.352	0.293	0.319	0.317	0.283	0.277	0.292	0.288	0.325	0.299	0.284	0.304	0.295	0.312	0.306	0.289	0.304	0.289	0.279	0.306	0.309	0.317	0.327	0.287	0.304	0.313	0.291	0.308	0.318	0.308	0.305	0.301	0.298	0.329	0.337	0.291	0.281	0.329	0.305	0.303
20	0.318	0.294	0.296	0.326	0.308	0.335	0.28	0.316	0.304	0.284	0.295	0.343	0.313	0.304	0.321	0.313	0.29	0.316	0.29	0.311	0.287	0.321	0.304	0.308	0.275	0.354	0.319	0.31	0.282	0.279	0.282	0.276	0.317	0.28	0.323	0.324	0.307	0.318	0.332	0.3	0.321	0.311	0.3	0.329	0.282	0.298	0.294	0.298
21	0.314	0.287	0.305	0.327	0.283	0.282	0.323	0.299	0.285	0.301	0.301	0.296	0.287	0.309	0.304	0.301	0.324	0.31	0.295	0.299	0.275	0.306	0.325	0.315	0.308	0.327	0.304	0.308	0.305	0.322	0.301	0.284	0.314	0.045	0.323	0.336	0.321	0.306	0.294	0.308	0.276	0.301	0.294	0.307	0.284	0.28	0.314	0.288
22	0.334	0.282	0.274	0.279	0.312	0.295	0.295	0.274	0.242	0.304	0.291	0.294	0.299	0.291	0.294	0.272	0.272	0.296	0.287	0.296	0.304	0.045	0.281	0.272	0.313	0.282	0.286	0.285	0.304	0.306	0.285	0.281	0.278	0.291	0.298	0.291	0.294	0.293	0.267	0.299	0.299	0.297	0.286	0.29	0.235	0.311	0.284	0.319
23	0.302	0.294	0.293	0.307	0.319	0.286	0.287	0.266	0.276	0.292	0.249	0.281	0.265	0.303	0.288	0.256	0.253	0.267	0.286	0.301	0.284	0.314	0.31	0.317	0.308	0.288	0.296	0.302	0.271	0.289	0.316	0.302	0.29	0.258	0.287	0.315	0.291	0.289	0.3	0.278	0.266	0.292	0.311	0.283	0.287	0.298	0.269	0.3
24	0.277	0.336	0.3	0.299	0.268	0.286	0.277	0.272	0.286	0.275	0.281	0.28	0.29	0.292	0.267	0.297	0.306	0.337	0.298	0.261	0.297	0.29	0.285	0.309	0.27	0.327	0.221	0.313	0.262	0.314	0.296	0.279	0.261	0.274	0.273	0.297	0.313	0.314	0.294	0.288	0.259	0.304	0.267	0.307	0.293	0.289	0.279	0.27
25	0.325	0.333	0.311	0.299	0.328	0.297	0.311	0.293	0.303	0.308	0.326	0.323	0.262	0.304	0.281	0.311	0.286	0.266	0.269	0.266	0.287	0.278	0.281	0.335	0.318	0.285	0.301	0.283	0.314	0.312	0.279	0.29	0.283	0.289	0.311	0.29	0.265	0.3	0.261	0.288	0.258	0.298	0.291	0.258	0.279	0.282	0.264	0.276
26	0.328	0.331	0.321	0.317	0.329	0.306	0.285	0.316	0.328	0.293	0.31	0.291	0.32	0.326	0.307	0.275	0.33	0.266	0.3	0.329	0.279	0.331	0.324	0.315	0.25	0.324	0.289	0.313	0.301	0.327	0.292	0.29	0.325	0.301	0.27	0.295	0.253	0.301	0.285	0.307	0.273	0.292	0.297	0.313	0.297	0.309	0.292	0.232
27	0.3	0.312	0.326	0.299	0.299	0.262	0.297	0.328	0.275	0.282	0.333	0.3	0.242	0.32	0.296	0.291	0.285	0.31	0.246	0.302	0.314	0.295	0.33	0.309	0.293	0.332	0.34	0.297	0.303	0.312	0.29	0.321	0.325	0.309	0.291	0.293	0.285	0.335	0.294	0.311	0.311	0.303	0.303	0.293	0.339	0.291	0.286	0.292
28	0.339	0.31	0.28	0.336	0.32	0.321	0.337	0.312	0.319	0.339	0.345	0.311	0.314	0.344	0.33	0.293	0.32	0.313	0.33	0.288	0.301	0.305	0.298	0.332	0.324	0.297	0.347	0.308	0.317	0.322	0.323	0.327	0.274	0.352	0.34	0.31	0.302	0.328	0.323	0.31	0.311	0.325	0.319	0.345	0.294	0.304	0.316	0.334
29	0.31	0.282	0.311	0.303	0.286	0.323	0.306	0.289	0.32	0.323	0.321	0.335	0.276	0.322	0.287	0.275	0.304	0.312	0.331	0.328	0.276	0.296	0.326	0.334	0.295	0.326	0.31	0.329	0.269	0.332	0.32	0.343	0.292	0.3	0.322	0.326	0.314	0.295	0.343	0.328	0.294	0.33	0.331	0.318	0.289	0.326	0.326	0.33
30	0.305	0.322	0.327	0.31	0.34	0.298	0.34	0.305	0.28	0.317	0.321	0.3	0.275	0.331	0.31	0.314	0.301	0.31	0.305	0.288	0.294	0.314	0.322	0.308	0.333	0.275	0.309	0.304	0.275	0.299	0.061	0.317	0.31	0.292	0.309	0.315	0.316	0.328	0.319	0.298	0.312	0.342	0.329	0.303	0.332	0.284	0.325	0.325
31	0.309	0.285	0.277	0.297	0.29	0.291	0.274	0.305	0.286	0.306	0.281	0.308	0.3	0.309	0.298	0.285	0.271	0.316	0.313	0.328	0.309	0.281	0.3	0.27	0.306	0.303	0.302	0.295	0.312	0.332	0.286	0.299	0.297	0.308	0.31	0.317	0.313	0.313	0.315	0.283	0.278	0.332	0.3	0.271	0.315	0.28	0.291	0.276
32	0.32	0.319	0.302	0.306	0.323	0.311	0.299	0.32	0.323	0.291	0.297	0.315	0.301	0.288	0.297	0.306	0.308	0.295	0.288	0.281	0.294	0.171	0.303	0.289	0.331	0.283	0.291	0.267	0.298	0.198	0.317	0.295	0.299	0.299	0.3	0.255	0.308	0.3	0.296	0.288	0.299	0.298	0.305	0.297	0.315	0.296	0.318	0.298
33	0.314	0.294	0.314	0.304	0.289	0.303	0.314	0.276	0.307	0.268	0.301	0.288	0.308	0.293	0.287	0.292	0.273	0.309	0.294	0.269	0.31	0.32	0.294	0.267	0.288	0.312	0.288	0.271	0.293	0.289	0.305	0.305	0.281	0.296	0.312	0.296	0.3	0.288	0.329	0.298	0.298	0.312	0.304	0.295	0.304	0.296	0.321	0.29
34	0.294	0.295	0.291	0.308	0.285	0.31	0.303	0.309	0.311	0.307	0.282	0.293	0.291	0.301	0.311	0.282	0.271	0.308	0.293	0.309	0.305	0.302	0.279	0.289	0.3	0.317	0.299	0.297	0.306	0.295	0.303	0.294	0.303	0.284	0.325	0.289	0.287	0.303	0.313	0.317	0.28	0.294	0.321	0.303	0.291	0.303	0.323	0.289
36	0.291	0.301	0.293	0.317	0.287	0.305	0.316	0.296	0.306	0.282	0.269	0.277	0.276	0.271	0.275	0.343	0.283	0.267	0.295	0.311	0.292	0.278	0.286	0.279	0.303	0.289	0.266	0.291	0.29	0.283	0.294	0.304	0.304	0.289	0.306	0.311	0.296	0.309	0.303	0.291	0.285	0.295	0.24	0.307	0.293	0.292	0.301	0.309
37	0.297	0.307	0.32	0.313	0.299	0.31	0.285	0.308	0.302	0.12	0.298	0.28	0.304	0.307	0.321	0.307	0.298	0.328	0.29	0.296	0.302	0.315	0.328	0.292	0.294	0.307	0.288	0.302	0.294	0.308	0.302	0.299	0.278	0.292	0.302	0.292	0.277	0.307	0.322	0.33	0.296	0.306	0.323	0.304	0.303	0.288	0.295	0.319
38	0.37	0.328	0.292	0.359	0.336	0.334	0.362	0.383	0.326	0.31	0.321	0.344	0.306	0.338	0.046	0.346	0.327	0.333	0.324	0.338	0.304	0.355	0.314	0.33	0.343	0.343	0.346	0.324	0.323	0.335	0.334	0.331	0.349	0.294	0.353	0.323	0.331	0.287	0.298	0.301	0.367	0.316	0.319	0.331	0.341	0.373	0.323	0.295
39	0.346	0.335	0.375	0.376	0.295	0.345	0.335	0.341	0.338	0.342	0.324	0.323	0.302	0.368	0.327	0.341	0.365	0.342	0.323	0.301	0.339	0.324	0.334	0.338	0.345	0.316	0.295	0.295	0.365	0.353	0.331	0.301	0.313	0.311	0.348	0.324	0.344	0.319	0.298	0.326	0.329	0.318	0.333	0.346	0.357	0.342	0.356	0.336
40	0.351	0.322	0.289	0.267	0.33	0.345	0.356	0.308	0.344	0.344	0.363	0.353	0.33	0.36	0.331	0.332	0.342	0.369	0.343	0.378	0.363	0.338	0.344	0.31	0.331	0.388	0.339	0.356	0.315	0.34	0.313	0.313	0.335	0.377	0.346	0.327	0.332	0.329	0.341	0.312	0.301	0.346	0.371	0.355	0.335	0.285	0.335	0.323
41	0.307	0.306	0.306	0.305	0.314	0.334	0.321	0.316	0.067	0.323	0.312	0.296	0.278	0.312	0.329	0.343	0.247	0.322	0.327	0.339	0.293	0.312	0.346	0.331	0.311	0.329	0.308	0.297	0.321	0.341	0.352	0.334	0.325	0.344	0.345	0.346	0.335	0.337	0.341	0.285	0.303	0.339	0.338	0.306	0.293	0.316	0.321	0.309
42	0.325	0.33	0.344	0.344	0.349	0.345	0.327	0.357	0.315	0.354	0.342	0.317	0.357	0.323	0.354	0.321	0.298	0.341	0.35	0.313	0.32	0.291	0.344	0.369	0.32	0.359	0.342	0.329	0.345	0.359	0.335	0.327	0.293	0.338	0.319	0.333	0.33	0.346	0.361	0.36	0.342	0.349	0.354	0.341	0.353	0.351	0.351	0.348
43	0.342	0.355	0.336	0.331	0.318	0.301	0.357	0.325	0.343	0.283	0.351	0.363	0.323	0.345	0.344	0.307	0.312	0.372	0.321	0.371	0.347	0.333	0.337	0.335	0.31	0.344	0.342	0.309	0.343	0.316	0.35	0.348	0.314	0.334	0.335	0.311	0.351	0.327	0.343	0.359	0.329	0.35	0.336	0.334	0.343	0.341	0.349	0.336
44	0.353	0.357	0.05	0.057	0.327	0.049	0.05	0.048	0.329	0.326	0.046	0.046	0.28	0.045	0.057	0.061	0.293	0.323	0.072	0.046	0.287	0.05	0.046	0.049	0.282	0.33	0.051	0.066	0.308	0.08	0.054	0.047	0.331	0.321	0.046	0.344	0.323	0.066	0.047	0.047	0.323	0.055	0.049	0.047	0.325	0.05	0.045	0.046
45	0.333	0.332	0.32	0.286	0.336	0.353	0.318	0.243	0.336	0.329	0.31	0.338	0.336	0.332	0.342	0.345	0.245	0.34	0.307	0.325	0.299	0.332	0.322	0.369	0.345	0.343	0.353	0.339	0.342	0.321	0.318	0.333	0.333	0.323	0.349	0.338	0.321	0.323	0.364	0.322	0.319	0.33	0.348	0.34	0.288	0.296	0.068	0.258
46	0.322	0.366	0.332	0.361	0.365	0.341	0.35	0.373	0.317	0.336	0.305	0.313	0.346	0.273	0.303	0.347	0.329	0.337	0.32	0.31	0.347	0.307	0.342	0.343	0.331	0.3	0.326	0.321	0.31	0.327	0.305	0.319	0.049	0.311	0.315	0.369	0.354	0.328	0.327	0.347	0.325	0.352	0.361	0.346	0.334	0.352	0.358	0.357
47	0.322	0.359	0.324	0.333	0.409	0.288	0.369	0.343	0.332	0.365	0.363	0.344	0.353	0.329	0.326	0.333	0.3	0.357	0.343	0.359	0.356	0.321	0.376	0.338	0.33	0.366	0.33	0.348	0.368	0.322	0.357	0.344	0.322	0.343	0.361	0.332	0.323	0.361	0.324	0.336	0.333	0.348	0.362	0.343	0.324	0.338	0.319	0.36
48	0.334	0.35	0.327	0.314	0.344	0.307	0.336	0.329	0.311	0.309	0.316	0.336	0.33	0.304	0.315	0.365	0.312	0.336	0.319	0.335	0.339	0.309	0.322	0.356	0.316	0.352	0.309	0.313	0.323	0.297	0.308	0.335	0.298	0.332	0.292	0.298	0.348	0.278	0.306	0.324	0.333	0.319	0.333	0.299	0.277	0.309	0.302	0.311
49	0.31	0.335	0.342	0.305	0.318	0.299	0.296	0.325	0.325	0.309	0.348	0.285	0.324	0.304	0.32	0.331	0.302	0.343	0.342	0.311	0.326	0.338	0.303	0.314	0.305	0.344	0.319	0.33	0.329	0.321	0.324	0.333	0.276	0.343	0.328	0.34	0.307	0.319	0.344	0.304	0.321	0.328	0.32	0.295	0.324	0.326	0.327	0.322
50	0.328	0.35	0.381	0.055	0.326	0.333	0.327	0.337	0.064	0.338	0.336	0.348	0.359	0.338	0.299	0.323	0.321	0.359	0.35	0.324	0.326	0.311	0.339	0.325	0.332	0.357	0.352	0.344	0.336	0.302	0.348	0.344	0.329	0.313	0.326	0.327	0.302	0.334	0.325	0.36	0.32	0.341	0.331	0.328	0.3	0.313	0.349	0.402
51	0.313	0.318	0.302	0.309	0.324	0.292	0.293	0.329	0.302	0.311	0.291	0.31	0.311	0.296	0.293	0.284	0.3	0.3	0.314	0.223	0.287	0.287	0.274	0.321	0.307	0.268	0.269	0.298	0.284	0.295	0.304	0.323	0.313	0.287	0.311	0.311	0.308	0.282	0.299	0.32	0.317	0.303	0.281	0.234	0.319	0.31	0.315	0.323
52	0.343	0.346	0.295	0.308	0.313	0.307	0.299	0.066	0.345	0.32	0.332	0.336	0.334	0.337	0.325	0.34	0.051	0.336	0.319	0.336	0.298	0.332	0.331	0.356	0.31	0.347	0.344	0.357	0.33	0.309	0.047	0.321	0.31	0.31	0.356	0.341	0.305	0.317	0.047	0.351	0.302	0.319	0.315	0.339	0.334	0.335	0.335	0.049
53	0.298	0.317	0.323	0.336	0.318	0.315	0.311	0.32	0.313	0.321	0.336	0.326	0.328	0.324	0.267	0.325	0.311	0.31	0.329	0.278	0.301	0.326	0.303	0.327	0.298	0.323	0.336	0.336	0.325	0.308	0.32	0.295	0.306	0.319	0.338	0.316	0.322	0.33	0.303	0.349	0.053	0.34	0.353	0.373	0.363	0.332	0.358	0.047
54	0.298	0.307	0.049	0.047	0.272	0.309	0.291	0.291	0.308	0.283	0.311	0.289	0.271	0.294	0.295	0.264	0.301	0.27	0.287	0.298	0.264	0.311	0.282	0.295	0.295	0.256	0.285	0.046	0.271	0.295	0.298	0.291	0.314	0.295	0.282	0.318	0.28	0.292	0.259	0.261	0.283	0.308	0.281	0.299	0.342	0.309	0.314	0.328
55	0.295	0.047	0.276	0.304	0.3	0.301	0.315	0.309	0.303	0.336	0.321	0.298	0.33	0.046	0.309	0.326	0.318	0.275	0.305	0.312	0.308	0.064	0.324	0.303	0.331	0.285	0.307	0.281	0.332	0.313	0.318	0.319	0.314	0.301	0.311	0.305	0.31	0.321	0.322	0.328	0.321	0.326	0.333	0.284	0.051	0.306	0.337	0.396
56	0.38	0.308	0.332	0.305	0.299	0.309	0.315	0.315	0.311	0.315	0.321	0.335	0.334	0.335	0.332	0.324	0.304	0.334	0.305	0.32	0.33	0.294	0.321	0.293	0.272	0.327	0.345	0.342	0.335	0.329	0.341	0.332	0.306	0.315	0.315	0.336	0.317	0.326	0.333	0.333	0.299	0.322	0.331	0.336	0.347	0.311	0.34	0.349
57	0.308	0.329	0.328	0.333	0.338	0.328	0.309	0.358	0.319	0.35	0.329	0.329	0.051	0.328	0.309	0.05	0.052	0.316	0.305	0.333	0.316	0.287	0.307	0.297	0.34	0.316	0.331	0.339	0.328	0.314	0.325	0.332	0.336	0.342	0.285	0.332	0.31	0.314	0.302	0.342	0.31	0.306	0.321	0.342	0.313	0.341	0.324	0.323

## Sheet: 3B
Supplementary Data 3B. Gene disruptions identified through the genome-scale screen with Arsenazo-III REE-chelating dye not previously implicated in bioleaching.
Gene Identifier	Feature Disrupted	Z-score
GO_19	TonB-dependent receptor	1.7
GO_100	FIG00688016: hypothetical protein	1.7
GO_102	hypothetical protein	2
GO_177	OpgC protein	2
GO_228	hypothetical protein	2.1
GO_231	Glycosidases	1.8
GO_236	Type IV secretory pathway, VirD2 components(relaxase)	1.1
GO_288	hypothetical protein	1.6
GO_454	ATP-DEPENDENT PROTEASE SUBUNIT	1.8
GO_468	Various polyols ABC transporter, ATP-bindingprotein	1.7
GO_562	Integrase	1.7
GO_632	hypothetical protein	2
GO_723	Site-specific recombinase	1.5
GO_737	hypothetical protein	1.6
GO_795	Short-chain dehydrodenase (gene dltE)	1.8
GO_836	DNA integration/recombination/invertion protein	1.6
GO_855	ABC transporter, ATP-binding protein (cluster 5,nickel/peptides/opines) / ABC transporter, ATP-bindingprotein (cluster 5, nickel/peptides/opines)	1.9
GO_878	D-amino acid dehydrogenase (EC 1.4.99.6)	1.9
GO_934	hypothetical protein	1.7
GO_978	Cysteine desulfurase (EC 2.8.1.7)	1.5
GO_1047	Isoquinoline 1-oxidoreductase alpha subunit (EC 1.3.99.16)	1.8
GO_1062	Recombination protein RecR	2.4
GO_1070	hypothetical protein	2.1
GO_1096	GTP-binding protein TypA/BipA	1.4
GO_1109	Transcriptional regulator, LysR family	2
GO_1113	Xanthine and CO dehydrogenases maturation factor,XdhC/CoxF family	2.5
GO_1131	Metal-sensitive transcriptional repressor	1.8
GO_1138	hypothetical protein	1.8
GO_1265	Replicative DNA helicase (DnaB) (EC 3.6.4.12)	1.7
GO_1583	N-acetyl glucosamine transporter, NagP	1.9
GO_1586	TonB-dependent receptor	1.2
GO_1598	Orotate phosphoribosyltransferase (EC 2.4.2.10)	2.2
GO_1617	Glucose 1-dehydrogenase (EC 1.1.1.47)	1.7
GO_1631	hypothetical protein	1.8
GO_1666	hypothetical protein	1.8
GO_1732	hypothetical protein	1.7
GO_1735	Tetrapartite efflux system, outer membrane factorlipoprotein FusA-like	2
GO_1770	ATP:Cob(I)alamin adenosyltransferase (EC2.5.1.17)	1.8
GO_1776	Ribonuclease HI (EC 3.1.26.4)	1.5
GO_1802	hypothetical protein	1.9
GO_1816	Transcriptional regulator, DeoR family	1.6
GO_1878	ATP-dependent Clp protease proteolytic subunit(EC 3.4.21.92)	1.2
GO_1910	Sensory box/GGDEF family protein	1.8
GO_1920	Outer membrane lipoprotein carrier protein LolA	1.9
GO_1957	Thiamin-phosphate pyrophosphorylase (EC 2.5.1.3)	1.8
GO_1968	Formamidopyrimidine-DNA glycosylase (EC 3.2.2.23)	1.6
GO_1991	Efflux ABC transporter for glutathione/L-cysteine, essential for assembly of bd-type respiratory oxidases => CydC subunit	1.8
GO_1995	RNA polymerase sigma factor	1.7
GO_2050	hypothetical protein	2.1
GO_2056	Uncharacterized monothiol glutaredoxinycf64-like	2.2
GO_2077	Anthranilate synthase, aminase component (EC4.1.3.27)	2.4
GO_2119	hypothetical protein	1.3
GO_2123	Glycosyltransferase	1.6
GO_2216	hypothetical protein	1.8
GO_2324	hypothetical protein	1.3
GO_2336	Flagellar basal-body P-ring formation proteinFlgA	1.9
GO_2518	TonB-dependent receptor protein	1.7
GO_2545	Superoxide dismutase [Cu-Zn] precursor (EC1.15.1.1)	1.8
GO_2551	DNA mismatch repair protein MutS	1.8
GO_2555	hypothetical protein	1.8
GO_2568	Excinuclease ABC subunit B	2.1
GO_2597	Acetylglutamate kinase (EC 2.7.2.8)	2
GO_2709	Carboxyl-terminal protease (EC 3.4.21.102)	1.5
GO_2840	Imidazolonepropionase (EC 3.5.2.7)	2
GO_2879	Phage protein	1.8
GO_2937	Putative oxidoreductase	1.6
GO_2946	hypothetical protein	1.6
GO_3188	hypothetical protein	1.8

## Sheet: 3C
Supplementary Data 3C. Raw absorbance data for hit validation screen of REE-bioleaching from Mon2.
Strain	Absorbance
GO_2946	0.272
GO_2946	0.275
GO_2946	0.304
GO_1878	0.268
GO_1878	0.246
GO_1878	0.304
GO_2303	0.048
GO_2303	0.05
GO_2303	0.051
GO_855	0.263
GO_855	0.266
GO_855	0.247
GO_1109	0.248
GO_1109	0.261
GO_1109	0.192
GO_1583	0.262
GO_1583	0.255
GO_1583	0.237
GO_2568	0.271
GO_2568	0.267
GO_2568	0.202
GO_388	0.251
GO_388	0.242
GO_388	0.211
GO_1598	0.237
GO_1598	0.231
GO_1598	0.206
GO_177	0.237
GO_177	0.297
GO_177	0.234
GO_934	0.271
GO_934	0.255
GO_934	0.262
GO_1265	0.244
GO_1265	0.29
GO_1265	0.328
GO_19	0.292
GO_19	0.277
GO_19	0.263
GO_562	0.302
GO_562	0.276
GO_562	0.209
GO_1770	0.283
GO_1770	0.257
GO_1770	0.261
GO_2555	0.282
GO_2555	0.268
GO_2555	0.27
GO_288	0.231
GO_288	0.264
GO_288	0.294
GO_737	0.263
GO_737	0.271
GO_737	0.289
GO_3278	0.232
GO_3278	0.275
GO_3278	0.261
GO_2506	0.262
GO_2506	0.221
GO_2506	0.172
GO_1816	0.302
GO_1816	0.315
GO_1816	0.273
GO_1087	0.209
GO_1087	0.26
GO_1087	0.263
GO_102	0.2
GO_102	0.231
GO_102	0.245
GO_723	0.315
GO_723	0.272
GO_723	0.259
GO_468	0.29
GO_468	0.292
GO_468	0.262
GO_1138	0.274
GO_1138	0.28
GO_1138	0.267
GO_1666	0.276
GO_1666	0.284
GO_1666	0.255
GO_2123	0.291
GO_2123	0.298
GO_2123	0.27
GO_2496	0.292
GO_2496	0.275
GO_2496	0.277
GO_2518	0.238
GO_2518	0.284
GO_2518	0.264
GO_100	0.254
GO_100	0.267
GO_100	0.269
GO_228	0.252
GO_228	0.269
GO_228	0.226
GO_1070	0.266
GO_1070	0.254
GO_1070	0.248
GO_1735	0.267
GO_1735	0.276
GO_1735	0.268
GO_2551	0.291
GO_2551	0.287
GO_2551	0.262
GO_2709	0.276
GO_2709	0.288
GO_2709	0.267
GO_878	0.227
GO_878	0.274
GO_878	0.258
GO_1631	0.281
GO_1631	0.264
GO_1631	0.281
GO_2937	0.264
GO_2937	0.276
GO_2937	0.276
GO_2781	0.052
GO_2781	0.054
GO_2781	0.058
GO_632	0.297
GO_632	0.247
GO_632	0.29
GO_1060	0.234
GO_1060	0.27
GO_1060	0.275
GO_2503	0.248
GO_2503	0.239
GO_2503	0.252
GO_2545	0.271
GO_2545	0.277
GO_2545	0.287
GO_1794	0.264
GO_1794	0.269
GO_1794	0.24
GO_2607	0.27
GO_2607	0.283
GO_2607	0.252
GO_454	0.259
GO_454	0.271
GO_454	0.274
GO_1131	0.264
GO_1131	0.254
GO_1131	0.273
GO_1586	0.296
GO_1586	0.261
GO_1586	0.297
GO_2119	0.289
GO_2119	0.295
GO_2119	0.296
GO_2479	0.289
GO_2479	0.274
GO_2479	0.254
GO_2699	0.277
GO_2699	0.275
GO_2699	0.269
GO_236	0.276
GO_236	0.287
GO_236	0.209
GO_1617	0.277
GO_1617	0.273
GO_1617	0.279
GO_2056	0.245
GO_2056	0.236
GO_2056	0.257
GO_581	0.277
GO_581	0.241
GO_581	0.248
GO_836	0.289
GO_836	0.273
GO_836	0.27
GO_2761	0.262
GO_2761	0.256
GO_2761	0.27
GO_1113	0.259
GO_1113	0.252
GO_1113	0.221
GO_795	0.286
GO_795	0.271
GO_795	0.261
GO_2840	0.284
GO_2840	0.265
GO_2840	0.269
GO_1776	0.272
GO_1776	0.277
GO_1776	0.329
GO_2324	0.258
GO_2324	0.242
GO_2324	0.282
GO_978	0.268
GO_978	0.259
GO_978	0.322
GO_1062	0.26
GO_1062	0.273
GO_1062	0.285
GO_2438	0.2
GO_2438	0.189
GO_2438	0.222
GO_2305	0.069
GO_2305	0.053
GO_2305	0.066
GO_231	0.26
GO_231	0.266
GO_231	0.285
GO_868	0.295
GO_868	0.298
GO_868	0.287
GO_1162	0.29
GO_1162	0.3
GO_1162	0.287
GO_2216	0.292
GO_2216	0.267
GO_2216	0.298
GO_1910	0.264
GO_1910	0.265
GO_1910	0.305
GO_1957	0.27
GO_1957	0.262
GO_1957	0.294
GO_2050	0.288
GO_2050	0.336
GO_2050	0.28
GO_2302	0.233
GO_2302	0.225
GO_2302	0.212
GO_2336	0.268
GO_2336	0.271
GO_2336	0.287
GO_1047	0.274
GO_1047	0.275
GO_1047	0.28
GO_1995	0.272
GO_1995	0.284
GO_1995	0.279
GO_2346	0.243
GO_2346	0.268
GO_2346	0.27
GO_2597	0.287
GO_2597	0.256
GO_2597	0.267
GO_1802	0.299
GO_1802	0.266
GO_1802	0.278
GO_1968	0.29
GO_1968	0.301
GO_1968	0.288
GO_1991	0.268
GO_1991	0.27
GO_1991	0.271
GO_2879	0.29
GO_2879	0.264
GO_2879	0.302
GO_1096	0.209
GO_1096	0.216
GO_1096	0.228
GO_2077	0.301
GO_2077	0.262
GO_2077	0.258
GO_1732	0.317
GO_1732	0.271
GO_1732	0.267
GO_1920	0.253
GO_1920	0.276
GO_1920	0.268
GO_3188	0.309
GO_3188	0.27
GO_3188	0.276

## Sheet: 3D
Supplementary Data 3D. Gene ontology enrichment results for novel disruptions identified through the genome-scale screening of the quality-controlled whole genome knockout collection of G. oxydans with the Arsenazo III REE-chelating dye.
Group	GO.ID	Term	Abbreviated Term	Annotated in Genome	Significant Hits	Expected by Chance	topgoFisher p-value	-log10(p-value)	Genes Contributing to Enriched Gene Ontology
Biological Process	GO:0006289	nucleotide-excision repair	nucleotide-excision repair	5	2	0.1	0.0034	2.46852	GO_1968,GO_2568
Biological Process	GO:0006285	base-excision repair AP site formation	base-excision repair AP site formation	1	1	0.02	0.0192	1.7167	GO_1968
Biological Process	GO:0034775	glutathione transmembrane transport	glutathione transmembrane transport	1	1	0.02	0.0192	1.7167	GO_1991
Biological Process	GO:0009229	thiamine diphosphate biosynthetic process	thiamine diphosphate	2	1	0.04	0.0381	1.41908	GO_1957
Biological Process	GO:0042450	arginine biosynthetic process via ornithine​​	arginine via ornithine​​	2	1	0.04	0.0381	1.41908	GO_2597
Biological Process	GO:0009291	unidirectional conjugation	unidirectional conjugation	2	1	0.04	0.0381	1.41908	GO_236
Biological Process	GO:0006308	DNA catabolic process	DNA catabolic	17	2	0.33	0.0405	1.39254	GO_1968,GO_2568
Metabolic Function	GO:0046872	metal ion binding	metal ion binding	284	12	5.59	0.014	1.85387	GO_1047,GO_1062,GO_1131,GO_1598,GO_1776,GO_1957,GO_1968,GO_2050,GO_2056,GO_2077,GO_2545,GO_2840
Metabolic Function	GO:0004588	orotate phosphoribosyltransferase activity	orotate phosphoribosyltransferase	1	1	0.02	0.02	1.69897	GO_1598
Metabolic Function	GO:0050480	imidazolonepropionase activity	imidazolonepropionase	1	1	0.02	0.0197	1.70553	GO_2840
Metabolic Function	GO:0003991	acetylglutamate kinase activity	acetylglutamate kinase	1	1	0.02	0.02	1.69897	GO_2597
Metabolic Function	GO:0004789	thiamine-phosphate diphosphorylase activity	thiamine-phosphate diphosphorylase	1	1	0.02	0.02	1.69897	GO_1957
Metabolic Function	GO:0008817	cob(I)yrinic acid a,c-diamide adenosyltransferase	cob(I)yrinic acid adenosyltransferase	1	1	0.02	0.02	1.69897	GO_1770
Metabolic Function	GO:0008534	oxidized purine nucleobase lesion DNA N-glycosylase activity	oxidized purine lesion DNA N-glycosylase	1	1	0.02	0.02	1.69897	GO_1968
Metabolic Function	GO:0051537	2 iron 2 sulfur cluster binding	2 iron 2 sulfur cluster binding	14	2	0.28	0.03	1.52288	GO_1047,GO_2056
Metabolic Function	GO:0004523	RNA-DNA hybrid ribonuclease activity	RNA-DNA hybrid ribonuclease	2	1	0.04	0.039	1.40894	GO_1776
Metabolic Function	GO:0140078	class I DNA-(apurinic or apyrimidinic site) endonuclease activity	class I DNA endonuclease	2	1	0.04	0.039	1.40894	GO_1968
Metabolic Function	GO:0004784	superoxide dismutase activity	superoxide dismutase	2	1	0.04	0.039	1.40894	GO_2545
Metabolic Function	GO:0005354	galactose transmembrane transporter activity	galactose transmembrane transporter	2	1	0.04	0.039	1.40894	GO_1583
Metabolic Function	GO:0005355	glucose transmembrane transporter activity	glucose transmembrane transporter	2	1	0.04	0.039	1.40894	GO_1583
Metabolic Function	GO:0047121	isoquinoline 1-oxidoreductase activity	isoquinoline 1-oxidoreductase	2	1	0.04	0.039	1.40894	GO_1047
Metabolic Function	GO:0047936	glucose 1-dehydrogenase [NAD(P)] activity	glucose 1-dehydrogenase	2	1	0.04	0.039	1.40894	GO_1617
Metabolic Function	GO:0030983	mismatched DNA binding	mismatched DNA binding	2	1	0.04	0.039	1.40894	GO_2551
Metabolic Function	GO:0004049	anthranilate synthase activity	anthranilate synthase	2	1	0.04	0.039	1.40894	GO_2077
