# Supplementary material for: Direct genome-scale screening of Gluconobacter oxydans B58 for rare earth element bioleaching
Source: Commun Biol. 2025 Apr 30;8:682. doi: 10.1038/s42003-025-08061-4 (PMC12041372; doi:10.1038/s42003-025-08061-4)
Supplement: Supplementary file 6 — Supplementary Data 4 [file 42003_2025_8061_MOESM6_ESM.xlsx]

## Sheet: 4A
Supplementary Data 4A. Direct measurement of bioleaching of selected gene disruptions.
Strain	Extraction Efficiency (μg Nd per g of NdPO4)	Final pH	Final OD
WT	6.808	2.41	1.3
WT	5.954	2.38	1.5
WT	7.146	2.37	1.3
pWT B	10.91	2.27	1.5
pWT B	10.612	2.29	1.1
pWT B	9.78	2.3	1.7
δGO_19	19.262	2.24	2.6
δGO_19	18.034	2.25	2.6
δGO_19	19.66	2.23	2.6
δGO_102	20.39	2.22	3
δGO_102	25.898	2.2	2.7
δGO_102	16.962	2.25	3
δGO_1096	0.108	2.84	0.9
δGO_1096	0.246	2.82	1
δGO_1096	0.654	2.84	1.5
δGO_1109	23.66	2.17	2.5
δGO_1109	18.384	2.24	2.9
δGO_1109	16.99	2.25	2.7
δGO_1113	10.84	2.28	1.8
δGO_1113	12.952	2.28	2
δGO_1113	11.242	2.3	1.8
δGO_1162	12.352	2.28	1.9
δGO_1162	10.544	2.32	2.1
δGO_1162	11.962	2.32	2.6
δGO_1598	24.782	2.23	3.2
δGO_1598	19.172	2.26	3.4
δGO_1598	22.028	2.25	3.3
δGO_1816	18.936	2.26	2.5
δGO_1816	16.684	2.29	3
δGO_1816	21.704	2.3	3.3
δGO_1968	13.64	2.27	1.9
δGO_1968	11.516	2.31	2
δGO_1968	11.33	2.32	2.3
δGO_1991	17.05	2.28	2.8
δGO_1991	15.996	2.28	2.8
δGO_1991	15.706	2.3	3.6
δGO_2555	17.398	2.28	2.9
δGO_2555	19.102	2.28	2.8
δGO_2555	17.962	2.29	3.2
δGO_2946	20.85	2.25	2.7
δGO_2946	19.068	2.28	3
δGO_2946	19.898	2.28	3

## Sheet: 4B
Supplementary Data 4B. Direct measurement of bioleaching of engineered strains.
Strain	Extraction Efficiency (μg Nd per g of NdPO4)	Final pH	Final OD	Change in Extraction (%)
WT	6.93715	2.38	2.3
WT	6.66517	2.6	2.2
WT	6.74717	2.57	2.2
ΔGO_1096	5.10327	2.08	3.3	-19
ΔGO_1096	4.56807	2.13	3.3
ΔGO_1096	6.8319	2.1	3.3
P112:GO_1096	12.4147	2.31	2.2	+64
P112:GO_1096	10.3404	2.29	2.6
P112:GO_1096	10.5455	2.32	2.2
